# Supplementary material for: Video Urodynamic Predictors of Outcomes After Urethral Sphincter Botulinum Toxin A Injection in Spinal Cord-Injured Patients with Detrusor Sphincter Dyssynergia
Source: Toxins (Basel). 2025 Aug 15;17(8):412. doi: 10.3390/toxins17080412 (PMC12389972; doi:10.3390/toxins17080412)
Supplement: Supplementary file 1 [file toxins-17-00412-s001.zip]

Archive with 1 entries (1 files):
- toxins-3768370-supplementary.pdf
